# Supplementary material for: ﻿Phylogeography and ecology of bumble bees on Kolguev Island, a remote European Arctic landmass
Source: Zookeys. 2022 Sep 20;1122:19–37. doi: 10.3897/zookeys.1122.82993 (PMC9848823; doi:10.3897/zookeys.1122.82993)
Supplement: Supplementary material 1 — Table S1 [file zookeys-1122-019_article-82993__-s001.xlsx]

## Sheet: Dataset
Table S1. Specimens of bumblebees examined under this study
Region	Locality	Latitude	Longitude	Uncertainty of coordinates (m)	Date	Habitat	Collector	Taxon	Caste	N	Depository*	Specimen Voucher
Kolguev Island	Bugryanka River	68.8	49.29	1000	26.vii.2009	Tundra	B.Yu. Filippov	Bombus flavidus	Queen	1	RMBH	N/A
Kolguev Island	Bugryanka River	68.9	49	1000	6.viii.2018	Tundra	V.M. Spitsyn	Bombus flavidus	Male	2	RMBH	N/A
Kolguev Island	Krivoe Lake	69.0194	48.7211	100	9.viii.2018	Tundra	V.M. Spitsyn	Bombus flavidus	Male	2	RMBH	N/A
Kolguev Island	Obedennoe Lake	68.973	48.8825	100	10.viii.2018	Tundra	V.M. Spitsyn	Bombus flavidus	Male	1	RMBH	N/A
Kolguev Island	Bugryanka River	68.8	49.29	1000	3.vii.2009	Tundra	B.Yu. Filippov	Bombus lapponicus	Queen	1	RMBH	N/A
Kolguev Island	Bugryanka River	68.8	49.29	1000	9.vii.2009	Tundra	B.Yu. Filippov	Bombus lapponicus	Queen	1	RMBH	N/A
Kolguev Island	Bugryanka River	68.8	49.29	1000	19.vii.2009	Tundra	B.Yu. Filippov	Bombus lapponicus	Queen	4	RMBH	N/A
Kolguev Island	Bugryanka River	68.8	49.29	1000	22.vii.2009	Tundra	B.Yu. Filippov	Bombus lapponicus	Queen	5	RMBH	N/A
Kolguev Island	Bugryanka River	68.8	49.29	1000	26.vii.2009	Tundra	B.Yu. Filippov	Bombus lapponicus	Worker	1	RMBH	N/A
Kolguev Island	Bugryanka River	68.8	49.29	1000	31.vii.2009	Tundra	B.Yu. Filippov	Bombus lapponicus	Queen	2	RMBH	N/A
Kolguev Island	Bugryanka River	68.8	49.29	1000	6.viii.2009	Tundra	B.Yu. Filippov	Bombus lapponicus	Queen	1	RMBH	N/A
Kolguev Island	Bugryanka River	68.8	49.29	1000	15.viii.2009	Tundra	B.Yu. Filippov	Bombus lapponicus	Queen	6	RMBH	N/A
Kolguev Island	Bugryanka River	68.8	49.29	1000	15.viii.2009	Tundra	B.Yu. Filippov	Bombus lapponicus	Male	1	RMBH	N/A
Kolguev Island	Bugryanka River	68.8	49.29	1000	20.viii.2009	Tundra	B.Yu. Filippov	Bombus lapponicus	Queen	1	RMBH	N/A
Kolguev Island	Bugryanka River	68.8	49.29	1000	5.viii.2018	Tundra	G.S. Potapov, A.A. Zheludkova	Bombus lapponicus	Worker	1	RMBH	RMBH BMB225
Kolguev Island	Bugryanka River	68.8	49.29	1000	5.viii.2018	Tundra	G.S. Potapov, A.A. Zheludkova	Bombus lapponicus	Male	9	RMBH	N/A
Kolguev Island	Bugryanka River	68.9	49	1000	5.viii.2018	Tundra	V.M. Spitsyn	Bombus lapponicus	Worker	3	RMBH	N/A
Kolguev Island	Bugryanka River	68.9	49	1000	5.viii.2018	Tundra	V.M. Spitsyn	Bombus lapponicus	Male	9	RMBH	RMBH BMB229
Kolguev Island	Bugryanka River	68.8	49	1000	6.viii.2018	Tundra	G.S. Potapov, A.A. Zheludkova	Bombus lapponicus	Male	1	RMBH	N/A
Kolguev Island	Bugryanka River	68.9	49	1000	6.viii.2018	Tundra	V.M. Spitsyn	Bombus lapponicus	Worker	4	RMBH	N/A
Kolguev Island	Bugryanka River	68.9	49	1000	6.viii.2018	Tundra	V.M. Spitsyn	Bombus lapponicus	Male	18	RMBH	N/A
Kolguev Island	Bugryanka River	68.9	49	1000	7.viii.2018	Tundra	V.M. Spitsyn	Bombus lapponicus	Queen	1	RMBH	N/A
Kolguev Island	Krivoe Lake	69.0194	48.7211	100	8.viii.2018	Tundra	V.M. Spitsyn	Bombus lapponicus	Worker	4	RMBH	N/A
Kolguev Island	Krivoe Lake	69.0194	48.7211	100	8.viii.2018	Tundra	V.M. Spitsyn	Bombus lapponicus	Male	8	RMBH	N/A
Kolguev Island	Bugryanka River	68.8	49.29	1000	8.viii.2018	Tundra	G.S. Potapov, A.A. Zheludkova	Bombus lapponicus	Worker	3	RMBH	N/A
Kolguev Island	Bugryanka River	68.8	49.29	1000	8.viii.2018	Tundra	G.S. Potapov, A.A. Zheludkova	Bombus lapponicus	Male	1	RMBH	N/A
Kolguev Island	Krivoe Lake	69.0194	48.7211	100	9.viii.2018	Tundra	V.M. Spitsyn	Bombus lapponicus	Worker	3	RMBH	RMBH BMB227
Kolguev Island	Krivoe Lake	69.0194	48.7211	100	9.viii.2018	Tundra	V.M. Spitsyn	Bombus lapponicus	Male	2	RMBH	N/A
Kolguev Island	Gubistaya River	69.0422	48.7463	100	9.viii.2018	Tundra	V.M. Spitsyn	Bombus lapponicus	Worker	4	RMBH	RMBH BMB228
Kolguev Island	Gubistaya River	69.0422	48.7463	100	9.viii.2018	Tundra	V.M. Spitsyn	Bombus lapponicus	Male	17	RMBH	N/A
Kolguev Island	Obedennoe Lake	68.973	48.8825	100	10.viii.2018	Tundra	V.M. Spitsyn	Bombus lapponicus	Male	1	RMBH	N/A
Kolguev Island	Bugryanka River	68.8	49.29	1000	15.viii.2018	Tundra	G.S. Potapov, A.A. Zheludkova	Bombus lapponicus	Worker	5	RMBH	RMBH BMB226
Kolguev Island	Bugryanka River	68.8	49.29	1000	10.vii.2020	Tundra	G.S. Potapov, A.G. Ardeev	Bombus lapponicus	Queen	1	RMBH	N/A
Kolguev Island	Bugryanka River	68.8	49.29	1000	11.vii.2020	Tundra	G.S. Potapov, A.G. Ardeev	Bombus lapponicus	Worker	1	RMBH	N/A
Kolguev Island	Bugryanka River	68.8	49.29	1000	15.vii.2020	Tundra	G.S. Potapov, A.G. Ardeev	Bombus lapponicus	Worker	2	RMBH	N/A
Kolguev Island	Bugryanka River	68.82	49.27	1000	18.vii.2020	Tundra	G.S. Potapov, A.G. Ardeev	Bombus lapponicus	Worker	1	RMBH	N/A
Kolguev Island	Bugryanka River	68.8	49.29	1000	29.vii.2009	Tundra	B.Yu. Filippov	Bombus jonellus	Queen	1	RMBH	N/A
Kolguev Island	Bugrino	68.78	49.3	1000	27.vii.1902	Tundra	M.N. Mikhailovskiy	Bombus pyrrhopygus	Queen	1	ZISP	N/A
Kolguev Island	Vaskina River	68.77	48.78	1000	4.viii.1902	Tundra	M.N. Mikhailovskiy	Bombus pyrrhopygus	Worker	1	ZISP	N/A
Kolguev Island	Bugryanka River	68.8	49.29	1000	3.vii.2009	Tundra	B.Yu. Filippov	Bombus pyrrhopygus	Queen	1	RMBH	N/A
Kolguev Island	Bugryanka River	68.86	49.21	1000	8.vii.2009	Tundra	B.Yu. Filippov	Bombus pyrrhopygus	Queen	1	RMBH	N/A
Kolguev Island	Bugryanka River	68.8	49.29	1000	9.vii.2009	Tundra	B.Yu. Filippov	Bombus pyrrhopygus	Queen	3	RMBH	N/A
Kolguev Island	Bugryanka River	68.82	49.27	1000	12.vii.2009	Tundra	B.Yu. Filippov	Bombus pyrrhopygus	Queen	9	RMBH	N/A
Kolguev Island	Bugryanka River	68.8	49.29	1000	16.vii.2009	Tundra	B.Yu. Filippov	Bombus pyrrhopygus	Queen	4	RMBH	N/A
Kolguev Island	Bugryanka River	68.8	49.29	1000	19.vii.2009	Tundra	B.Yu. Filippov	Bombus pyrrhopygus	Queen	9	RMBH	N/A
Kolguev Island	Bugryanka River	68.8	49.29	1000	22.vii.2009	Tundra	B.Yu. Filippov	Bombus pyrrhopygus	Queen	11	RMBH	N/A
Kolguev Island	Bugryanka River	68.8	49.29	1000	22.vii.2009	Tundra	B.Yu. Filippov	Bombus pyrrhopygus	Worker	1	RMBH	N/A
Kolguev Island	Bugryanka River	68.8	49.29	1000	29.vii.2009	Tundra	B.Yu. Filippov	Bombus pyrrhopygus	Queen	8	RMBH	N/A
Kolguev Island	Bugryanka River	68.8	49.29	1000	31.vii.2009	Tundra	B.Yu. Filippov	Bombus pyrrhopygus	Queen	8	RMBH	N/A
Kolguev Island	Bugryanka River	68.8	49.29	1000	5.viii.2009	Tundra	B.Yu. Filippov	Bombus pyrrhopygus	Queen	1	RMBH	N/A
Kolguev Island	Bugryanka River	68.8	49.29	1000	6.viii.2009	Tundra	B.Yu. Filippov	Bombus pyrrhopygus	Queen	5	RMBH	N/A
Kolguev Island	Bugryanka River	68.8	49.29	1000	15.viii.2009	Tundra	B.Yu. Filippov	Bombus pyrrhopygus	Queen	4	RMBH	N/A
Kolguev Island	Bugryanka River	68.8	49.29	1000	15.viii.2009	Tundra	B.Yu. Filippov	Bombus pyrrhopygus	Worker	2	RMBH	N/A
Kolguev Island	Bugryanka River	68.8	49.29	1000	20.viii.2009	Tundra	B.Yu. Filippov	Bombus pyrrhopygus	Queen	1	RMBH	N/A
Kolguev Island	Bugryanka River	68.8	49.29	1000	30.viii.2009	Tundra	B.Yu. Filippov	Bombus pyrrhopygus	Queen	1	RMBH	N/A
Kolguev Island	Bugryanka River	68.8	49.29	1000	30.viii.2009	Tundra	B.Yu. Filippov	Bombus pyrrhopygus	Worker	1	RMBH	N/A
Kolguev Island	Bugryanka River	68.8	49.29	1000	5.viii.2018	Tundra	G.S. Potapov, A.A. Zheludkova	Bombus pyrrhopygus	Worker	1	RMBH	N/A
Kolguev Island	Bugryanka River	68.8	49.29	1000	6.viii.2018	Tundra	G.S. Potapov, A.A. Zheludkova	Bombus pyrrhopygus	Male	1	RMBH	RMBH BMB230
Kolguev Island	Bugryanka River	68.9	49	1000	6.viii.2018	Tundra	V.M. Spitsyn	Bombus pyrrhopygus	Worker	1	RMBH	N/A
Kolguev Island	Bugryanka River	68.9	49	1000	6.viii.2018	Tundra	V.M. Spitsyn	Bombus pyrrhopygus	Male	9	RMBH	N/A
Kolguev Island	Bugryanka River	68.9	49	1000	7.viii.2018	Tundra	V.M. Spitsyn	Bombus pyrrhopygus	Worker	1	RMBH	N/A
Kolguev Island	Bugryanka River	68.9	49	1000	7.viii.2018	Tundra	V.M. Spitsyn	Bombus pyrrhopygus	Male	1	RMBH	N/A
Kolguev Island	Krivoe Lake	69.0194	48.7211	100	8.viii.2018	Tundra	V.M. Spitsyn	Bombus pyrrhopygus	Male	1	RMBH	N/A
Kolguev Island	Bugryanka River	68.8	49.29	1000	8.viii.2018	Tundra	G.S. Potapov, A.A. Zheludkova	Bombus pyrrhopygus	Worker	4	RMBH	N/A
Kolguev Island	Bugryanka River	68.8	49.29	1000	8.viii.2018	Tundra	G.S. Potapov, A.A. Zheludkova	Bombus pyrrhopygus	Queen	2	RMBH	RMBH BMB234
Kolguev Island	Bugryanka River	68.8	49.29	1000	8.viii.2018	Tundra	G.S. Potapov, A.A. Zheludkova	Bombus pyrrhopygus	Male	3	RMBH	RMBH BMB231
Kolguev Island	Bugryanka River	68.8	49.29	1000	9.viii.2018	Tundra	G.S. Potapov, A.A. Zheludkova	Bombus pyrrhopygus	Queen	1	RMBH	RMBH BMB235
Kolguev Island	Krivoe Lake	69.0194	48.7211	100	9.viii.2018	Tundra	V.M. Spitsyn	Bombus pyrrhopygus	Male	4	RMBH	N/A
Kolguev Island	Gubistaya River	69.0422	48.7463	100	9.viii.2018	Tundra	V.M. Spitsyn	Bombus pyrrhopygus	Male	3	RMBH	N/A
Kolguev Island	Obedennoe Lake	68.973	48.8825	100	10.viii.2018	Tundra	V.M. Spitsyn	Bombus pyrrhopygus	Male	1	RMBH	N/A
Kolguev Island	Bugryanka River	68.8	49.29	1000	10.vii.2020	Tundra	G.S. Potapov, A.G. Ardeev	Bombus pyrrhopygus	Queen	2	RMBH	N/A
Kolguev Island	Bugryanka River	68.8	49.29	1000	11.vii.2020	Tundra	G.S. Potapov, A.G. Ardeev	Bombus pyrrhopygus	Worker	1	RMBH	N/A
Kolguev Island	Bugryanka River	68.8	49.29	1000	11.vii.2020	Tundra	G.S. Potapov, A.G. Ardeev	Bombus pyrrhopygus	Queen	1	RMBH	N/A
Kolguev Island	Bugryanka River	68.8	49.29	1000	13.vii.2020	Tundra	G.S. Potapov, A.G. Ardeev	Bombus pyrrhopygus	Queen	1	RMBH	N/A
Kolguev Island	Bugryanka River	68.8	49.29	1000	15.vii.2020	Tundra	G.S. Potapov, A.G. Ardeev	Bombus pyrrhopygus	Worker	1	RMBH	N/A
Kolguev Island	Bugryanka River	68.8	49.29	1000	15.vii.2020	Tundra	G.S. Potapov, A.G. Ardeev	Bombus pyrrhopygus	Queen	1	RMBH	N/A
Kolguev Island	Bugryanka River	68.8	49.29	1000	16.vii.2020	Tundra	G.S. Potapov, A.G. Ardeev	Bombus pyrrhopygus	Worker	1	RMBH	N/A
Kolguev Island	Bugryanka River	68.82	49.27	1000	18.vii.2020	Tundra	G.S. Potapov, A.G. Ardeev	Bombus pyrrhopygus	Worker	1	RMBH	N/A
Kolguev Island	Bugryanka River	68.8	49.29	1000	20.vii.2020	Tundra	G.S. Potapov, A.G. Ardeev	Bombus pyrrhopygus	Worker	2	RMBH	N/A
Kolguev Island	Bugryanka River	68.8	49.29	1000	15.vii.2009	Tundra	B.Yu. Filippov	Bombus balteatus	Queen	1	RMBH	N/A
Kolguev Island	Bugryanka River	68.8	49.29	1000	19.vii.2009	Tundra	B.Yu. Filippov	Bombus balteatus	Queen	1	RMBH	N/A
Kolguev Island	Bugryanka River	68.8	49.29	1000	22.vii.2009	Tundra	B.Yu. Filippov	Bombus balteatus	Queen	1	RMBH	N/A
Kolguev Island	Bugryanka River	68.8	49.29	1000	29.vii.2009	Tundra	B.Yu. Filippov	Bombus balteatus	Queen	1	RMBH	N/A
Kolguev Island	Bugryanka River	68.8	49.29	1000	31.vii.2009	Tundra	B.Yu. Filippov	Bombus balteatus	Queen	6	RMBH	N/A
Kolguev Island	Bugryanka River	68.8	49.29	1000	6.viii.2009	Tundra	B.Yu. Filippov	Bombus balteatus	Queen	2	RMBH	N/A
Kolguev Island	Bugryanka River	68.8	49.29	1000	15.viii.2009	Tundra	B.Yu. Filippov	Bombus balteatus	Queen	13	RMBH	N/A
Kolguev Island	Bugryanka River	68.8	49.29	1000	20.viii.2009	Tundra	B.Yu. Filippov	Bombus balteatus	Worker	1	RMBH	N/A
Kolguev Island	Bugryanka River	68.8	49.29	1000	20.viii.2009	Tundra	B.Yu. Filippov	Bombus balteatus	Queen	2	RMBH	N/A
Kolguev Island	Bugryanka River	68.8	49.29	1000	20.viii.2009	Tundra	B.Yu. Filippov	Bombus balteatus	Male	1	RMBH	N/A
Kolguev Island	Bugryanka River	68.8	49.29	1000	30.viii.2009	Tundra	B.Yu. Filippov	Bombus balteatus	Queen	2	RMBH	N/A
Kolguev Island	Bugryanka River	68.8	49.29	1000	30.viii.2009	Tundra	B.Yu. Filippov	Bombus balteatus	Male	1	RMBH	N/A
Kolguev Island	Bugryanka River	68.9	49	1000	6.viii.2018	Tundra	V.M. Spitsyn	Bombus balteatus	Worker	1	RMBH	N/A
Kolguev Island	Bugryanka River	68.9	49	1000	6.viii.2018	Tundra	V.M. Spitsyn	Bombus balteatus	Male	2	RMBH	N/A
Kolguev Island	Bugryanka River	68.8	49.29	1000	8.viii.2018	Tundra	G.S. Potapov, A.A. Zheludkova	Bombus balteatus	Worker	2	RMBH	N/A
Kolguev Island	Bugryanka River	68.8	49.29	1000	8.viii.2018	Tundra	G.S. Potapov, A.A. Zheludkova	Bombus balteatus	Queen	1	RMBH	RMBH BMB233
Kolguev Island	Krivoe Lake	69.0194	48.7211	100	9.viii.2018	Tundra	V.M. Spitsyn	Bombus balteatus	Male	1	RMBH	N/A
Kolguev Island	Gubistaya River	69.0422	48.7463	100	9.viii.2018	Tundra	V.M. Spitsyn	Bombus balteatus	Queen	1	RMBH	RMBH BMB236
Kolguev Island	Obedennoe Lake	68.973	48.8825	100	10.viii.2018	Tundra	V.M. Spitsyn	Bombus balteatus	Male	2	RMBH	RMBH BMB232
Kolguev Island	Bugryanka River	68.8	49.29	1000	15.vii.2020	Tundra	G.S. Potapov, A.G. Ardeev	Bombus balteatus	Queen	1	RMBH	N/A
Kolguev Island	Bugryanka River	68.8	49.29	1000	20.vii.2020	Tundra	G.S. Potapov, A.G. Ardeev	Bombus balteatus	Worker	1	RMBH	N/A
Yamal Peninsula	Syoyakha	70.16	72.44	1000	10.vii.2014	Tundra	N.A. Zubrii	Bombus lapponicus	Queen	1	RMBH	RMBH BMB102
Chukotka	13 km NE from Lorino	65.53	-171.42	1000	19-23.vi.2013	Tundra	S.A. Rybalkin	Bombus lapponicus	Queen	1	RMBH	RMBH BMB108
Chukotka	near Anadyr Airport	64.7	177.72	1000	14.vi.2013	Tundra	S.A. Rybalkin	Bombus lapponicus	Queen	1	RMBH	RMBH BMB109
Chukotka	13 km NE from Lorino	65.53	-171.42	1000	19-23.vi.2013	Tundra	S.A. Rybalkin	Bombus lapponicus	Queen	1	RMBH	RMBH BMB111
Chukotka	near Anadyr	64.7049	177.473	10	14.viii.2017	Tundra	I.N. Bolotov, M.Yu. Gofarov, M. Lopes-Lima, I.V. Vikhrev	Bombus pyrrhopygus	Male	1	RMBH	RMBH BMB199
Chukotka	near Anadyr	64.7049	177.473	10	15.viii.2017	Tundra	I.N. Bolotov, M.Yu. Gofarov, M. Lopes-Lima, I.V. Vikhrev	Bombus pyrrhopygus	Male	1	RMBH	RMBH BMB202
Chukotka	near Anadyr	64.7049	177.473	10	14.viii.2017	Tundra	I.N. Bolotov, M.Yu. Gofarov, M. Lopes-Lima, I.V. Vikhrev	Bombus balteatus	Male	1	RMBH	RMBH BMB200
Chukotka	near Anadyr	64.7049	177.473	10	14.viii.2017	Tundra	I.N. Bolotov, M.Yu. Gofarov, M. Lopes-Lima, I.V. Vikhrev	Bombus balteatus	Male	1	RMBH	RMBH BMB201
Note: N/A – not available (specimen voucher is unknown)
*Museum abbreviations
RMBH - Russian Museum of Biodiversity Hotspots, N. Laverov Federal Center for Integrated Arctic Research, Ural Branch, Russian Academy of Sciences, Arkhangelsk, Russia
ZISP - Zoological Institute, Russian Academy of Sciences, Saint Petersburg, Russia
